# Supplementary material for: N2-Fixing Fontibacillus forbon sp. nov., a Novel Species from the Plant Rhizosphere
Source: Microorganisms. 2025 Dec 25;14(1):49. doi: 10.3390/microorganisms14010049 (PMC12843690; doi:10.3390/microorganisms14010049)
Supplement: Supplementary file 1 [file microorganisms-14-00049-s001.zip]

Archive with 1 entries (1 files):
- microorganisms-4029366-supplementary.pdf
